# Supplementary material for: Autoimmunity to phosphatidylserine and anemia in African Trypanosome infections
Source: PLoS Negl Trop Dis. 2021 Sep 29;15(9):e0009814. doi: 10.1371/journal.pntd.0009814 (PMC8505006; doi:10.1371/journal.pntd.0009814)
Supplement: S1 Data — (XLSX) [file pntd.0009814.s003.xlsx]

## Sheet: BRUCEI P1 AND 2
IgG (OD)	Mouse 1 naïve	Mouse 2 naïve	Mouse 3 Naïve	Mouse 1 day 4	Mouse 2 day 4	Mouse 3 day 4	Mouse 4 day 4	Mouse 5 day 4	Mouse 6 day 4	Mouse 1 day 8	Mouse 2 day 8	Mouse 3 day 8	Mouse 1 day 12	Mouse 2 day 12	Mouse 3 Day 12
PS	0.144882	0.137747	0.115445	0.181133	0.298431	0.173101	0.274533	0.216865	0.117898	0.167902	0.204374	0.25322	1.666	0.945	0.838
RBC	0.389081	0.424984	0.542	0.484375	1.17674	1.45288	0.658336	0.336681	0.511383	0.966558	1.09069	1.75856	2.45	2.364	2.302
DNA	0.205715	0.435248	0.316643	0.186311	0.49043	0.54095	0.325025	0.186813	0.166127	0.251111	0.351703	0.544936	1.697	1.066	1.107
T.brucei	0.121111	0.121799	0.135525	0.179114	0.425096	0.437377	0.271585	0.146421	0.130675	0.158409	0.134396	0.286882	1.406	0.741	0.662
IgM(OD)
PS	0.118	0.488569	0.0887175	0.488975	0.278717	0.110953	0.601219	0.754587	0.789412	0.927418	1.06932	0.912599	0.336	0.286	0.506
RBC	0.658131	0.508376	0.438171	0.403866	0.482728	0.414417	0.589882	0.597547	0.572631	0.749479	1.00472	0.831014	1.304	1.069	1.267
DNA	0.366033	0.294307	0.125835	0.210767	0.194823	0.121229	0.262604	0.44399	0.38721	0.478937	0.680078	0.41927	0.483	0.335	0.584
T.brucei	0.138605	0.130474	0.0974595	0.138389	0.176607	0.118262	0.179783	0.219399	0.191816	0.258398	0.3731	0.512664	0.544	0.289	0.454
