# Supplementary material for: Autoimmunity to phosphatidylserine and anemia in African Trypanosome infections
Source: PLoS Negl Trop Dis. 2021 Sep 29;15(9):e0009814. doi: 10.1371/journal.pntd.0009814 (PMC8505006; doi:10.1371/journal.pntd.0009814)
Supplement: S2 Data — (XLSX) [file pntd.0009814.s004.xlsx]

## Sheet: Sheet1
	Mouse 1 day 4	Mouse 2 day 4	Mouse 3 day 4	Mouse 4 day 4	Mouse 5 day 4	Mouse 6 day 4	Mouse 1 day 8	Mouse 2 day 8	Mouse 3 day 8	Mouse 4 day 8	Mouse 5 day 8	Mouse 6 day 8	Mouse 1 Day 12	Mouse 2 Day 12	Mouse 3 Day 12	Mouse 1 Day 16	Mouse 2 Day 16	Mouse 3 Day 16	Mouse 1 Day 20	Mouse 2 Day 20	Mouse 3 Day 20
IgG (OD)
PS	0.249	0.115	0.137	0.083	0.087	0.15	0.221	0.118	0.14	0.061	0.132	0.121	0.314	0.108	0.13	0.275	0.207	0.102	0.605	0.261	0.35
RBC	0.981	0.675	1.262	0.285	0.373	0.641	1.266	0.482	0.827	0.192	0.61	0.399	1.346	0.274	0.728	0.861	0.854	0.436	2.346	1.877	1.603
DNA	0.484	0.209	0.225	0.111	0.131	0.272	0.589	0.149	0.182	0.075	0.187	0.165	0.784	0.086	0.196	0.601	0.206	0.172	1.064	0.518	0.641
T.cruzi	0.543	0.303	0.34	0.125	0.239	0.439	0.987	0.191	0.26	0.089	0.499	0.245	0.992	0.107	0.158	0.706	0.29	0.127	1.175	0.666	0.196
IgM (OD)
PS	0.315	0.234	0.322	0.226	0.264	0.255	0.279	0.229	0.286	0.206	0.32	0.23	0.221	0.171	0.322	0.351	0.23	0.19	0.805	0.104	0.15
RBC	0.752	0.555	0.663	0.535	0.591	0.583	0.688	0.658	0.523	0.412	0.704	0.598	0.785	0.49	0.698	0.318	0.649	0.382	1.299	0.39	0.739
DNA	0.412	0.3	0.361	0.306	0.355	0.265	0.398	0.271	0.326	0.245	0.393	0.292	0.395	0.204	0.396	0.38	0.256	0.298	0.957	0.187	0.372
T.cruzi	0.283	0.206	0.32	0.191	0.217	0.519	0.349	0.278	0.228	0.146	0.324	0.893	0.677	0.352	0.365	0.673	0.986	0.269	1.506	2.028	1.496
