# Supplementary material for: Autoimmunity to phosphatidylserine and anemia in African Trypanosome infections
Source: PLoS Negl Trop Dis. 2021 Sep 29;15(9):e0009814. doi: 10.1371/journal.pntd.0009814 (PMC8505006; doi:10.1371/journal.pntd.0009814)
Supplement: S3 Data — (XLSX) [file pntd.0009814.s005.xlsx]

## Sheet: Sheet1
Patient ID	IgG (average OD of 2 wells)		IgG converted to RU		IgM (average OD of 2 wells)		IgM converted to RU		For HAT patient ELISAs
P5	0.6885		1.06086		1.793		1.1696			US (-)	MS13 (+)
P6	0.9605		1.47997		2.235		1.45793		IgM	0.647	1.533
P7	0.524		0.807396		1.946		1.26941		IgG	0.078	0.649
P8	0.313		0.48228		1.889		1.23222
P10	0.685		1.05547		1.917		1.25049
P11	0.5075		0.781972		1.439		0.938682
P12	0.2805		0.432203		1.423		0.928245
P13	0.4185		0.644838		1.132		0.738421
P15	1.0475		1.61402		2.541		1.65753		For non-HAT endemic controls ELISAs	US (-)	MS13 (+)
P16	0.6995		1.07781		2.256		1.47162		IgM	0.28054	1.40577
P17	0.4695		0.723421		1.7		1.10894		IgG	0.0308633	0.348145
P18	0.878		1.35285		1.814		1.1833
P19	0.9195		1.4168		2.36		1.53947
P20	1.1485		1.76965		1.414		0.922374
P21	0.264		0.40678		1.061		0.692107		Positive control Reference (OD): MS13 P .vivax sample from Colombia (Rivera-Correa et al PNTD 2020)
P22	0.6125		0.94376		1.57		1.02414		Negative control (US plasma) (OD)
P23	0.7715		1.18875		2.087		1.36138
P49	1.04		1.60247		2.43		1.58513
P50	1.082		1.66718		2.303		1.50228
P64	1.534		2.36364		2.688		1.75342
P72	0.6875		1.05932		2.168		1.41422
P97	0.399		0.614792		1.891		1.23353
P98	0.42		0.647149		1.801		1.17482
P100	0.404		0.622496		1.896		1.23679
P101	0.651		1.00308		2.068		1.34899
P102	0.572		0.881356		2.034		1.32681
P103	0.712		1.09707		2.169		1.41487
P106	0.78		1.20185		2.46		1.6047
P108	0.8815		1.35824		2.367		1.54403
P110	0.189		0.291217		0.821		0.535551
P111	0.2825		0.435285		1.267		0.826484
P112	0.458		0.705701		1.779		1.16047
P113	0.693		1.0678		2.216		1.44553
P114	0.5595		0.862096		1.607		1.04827
P115	1.127		1.73652		0.833		0.543379
P116	0.4015		0.618644		1.621		1.0574
P117	0.188		0.289676		0.834		0.544031
P118	0.8515		1.31202		1.581		1.03131
P120	0.4815		0.741911		1.417		0.924331
P199	0.579		0.892142		1.721		1.12264
P201	0.439		0.676425		1.643		1.07175
P202	0.3505		0.540062		1.83		1.19374
P204	1.047		1.61325		2.383		1.55447
P206	0.5675		0.874422		1.872		1.22114
P208	0.418		0.644068		1.766		1.15199
P209	0.8235		1.26888		1.112		0.725375
P210	0.5345		0.823575		2.099		1.36921
P212	0.4875		0.751156		1.625		1.06001
P213	0.5475		0.843606		2.048		1.33594
P214	0.7475		1.15177		2.275		1.48402
P249	0.5655		0.871341		2.056		1.34116
P257	0.747		1.151		2.223		1.4501
P276	0.598		0.921418		1.679		1.09524
P277	0.686		1.05701		2.082		1.35812
P279	0.3755		0.578582		1.907		1.24397
P281	0.3915		0.603236		1.973		1.28702
P285	0.6835		1.05316		2.151		1.40313
P289	0.9075		1.39831		2.181		1.4227
P154	1.1325		1.74499		2.087		1.36138
P155	0.2365		0.364407		1.424		0.928898
SC3	0.503012		0.217791		1.51098		1.07466
SC4	0.34599		0.149804		2.08401		1.48223
SC5	0.334376		0.144776		2.06957		1.47196
SC6	0.457275		0.197988		0.841582		0.598565
SC7	0.263874		0.11425		0.824895		0.586696
SC9	0.185341		0.0802477		1.34722		0.958192
SC11	0.574016		0.248534		1.60169		1.13918
SC12	0.407317		0.176357		1.03214		0.734094
SC13	0.343968		0.148929		1.4731		1.04773
SC15	0.489608		0.211988		1.74502		1.24112
SC16	1.07125		0.463825		2.18549		1.5544
SC17	0.3738		0.161845		1.39634		0.993126
SC18	0.498182		0.2157		1.90918		1.35788
SC19	0.782513		0.338808		1.08159		0.769269
SC22	0.454449		0.196764		1.23673		0.879606
SC21	0.539126		0.233427		1.0138		0.721055
LC5	0.42313		0.183204		1.96522		1.39774
LC13	0.431421		0.186794		1.58972		1.13067
P = patient
SC or LC= endemic non-HAT controls
